# Supplementary material for: Cyclovirobuxine D suppresses cancer stemness in osteosarcoma with implication of the noncanonical NF-kappaB pathway
Source: Front Pharmacol. 2026 Mar 6;17:1746984. doi: 10.3389/fphar.2026.1746984 (PMC13002614; doi:10.3389/fphar.2026.1746984)
Supplement: Supplementary file 2 [file Table1.xlsx]

## Sheet: Sheet 1
Supplement table 1. Chinese herbal monomers & stem cell signaling compound library
Catalog.Number	CAS	Product.Name	Synonyms	Formula
HY-N2056	17019-92-0	11-Keto-beta-boswellic acid	11-Keto-β-boswellic acid	C30H46O4
HY-N0501	126105-11-1	11-oxo-mogroside V		C60H100O29
HY-N1490	42895-58-9	14-Deoxy-11,12-didehydroandrographolide	14-dehydro Andrographolide; AP10	C20H28O4
HY-14860	19130-96-2	1-Deoxynojirimycin	Duvoglustat	C6H13NO4
HY-W001174	490-78-8	2,5-Dihydroxyacetophenone		C8H8O3
HY-N1778	2316-26-9	3,4-Dimethoxycinnamic acid	O-Methylferulic acid	C11H12O4
HY-W041080	1138-52-9	3,5-Di-tert-butylphenol		C14H22O
HY-W021267	7336-33-6	3-Demethylcolchicine		C21H23NO6
HY-N1902	156-38-7	4-Hydroxyphenylacetic acid		C8H8O3
HY-N1970	31721-94-5	5,7-Dihydroxychromone		C9H6O4
HY-N0277	509-20-6	Aconine	Jesaconine	C25H41NO9
HY-N0892	67416-61-9	AKBA	Acetyl-11-keto-β-boswellic acid	C32H48O5
HY-N0037	39011-90-0	Albiflorin		C23H28O11
HY-N0510	313-67-7	Aristolochic acid A	Aristolochic acid I; TR 1736	C17H11NO7
HY-N2896	465-00-9	Arjunolic acid		C30H48O5
HY-N6857	524-20-9	Armepavine		C19H23NO3
HY-N6843	34532-68-8	Arnicolide D		C19H24O5
HY-N6826	38451-63-7	Asatone		C24H32O8
HY-N0439	16830-15-2	Asiaticoside		C48H78O19
HY-N0509	29838-67-3	Astilbin		C21H22O11
HY-14909	218600-44-3	Bardoxolone	CDDO; RTA 401	C31H41NO4
HY-N0758	57420-46-9	Barlerin	8-O-Acetyl shanzhiside methyl ester	C19H28O12
HY-N2118	521-32-4	Bilobetin		C31H20O10
HY-N2959	16503-32-5	Brevilin A		C20H26O5
HY-19543	14907-98-3	Brusatol	NSC 172924	C26H32O11
HY-N0516	479-91-4	Casticin	Vitexicarpin	C19H18O8
HY-N0457	6537-80-0	Cichoric Acid	Cichoric acid; Dicaffeoyltartaric acid	C22H18O12
HY-N0631	131189-57-6	Cornuside		C24H30O14
HY-N0826	18797-79-0	Corynoline		C21H21NO5
HY-N2255	25127-29-1	Crebanine		C20H21NO4
HY-N0107	860-79-7	Cyclovirobuxine D		C26H46N2O
HY-N0359	30964-13-7	Cynarin	Cynarine	C25H24O12
HY-N2350	35730-78-0	Cynaropicrin		C19H22O6
HY-N0018	552-66-9	Daidzin	Daidzoside; NPI-031D; Daidzein 7-O-glucoside	C21H20O9
HY-N2543	23696-85-7	Damascenone	(E/Z)-Damascenone	C13H18O
HY-N1913	76822-21-4	Danshensu	Dan shen suan A; Salvianic acid A	C9H10O5
HY-N0220	524-17-4	Dauricine		C38H44N2O6
HY-N0589	2680-81-1	Dehydrodiisoeugenol		C20H22O4
HY-W009731	120-46-7	Dibenzoylmethane		C15H12O2
HY-B1919	20958-18-3	Dihydroisotanshinone I		C18H14O3
HY-N0020	82854-37-3	Echinacoside		C35H46O20
HY-N0271	510-30-5	Echinocystic acid		C30H48O4
HY-N0436	572-31-6	Engeletin		C21H22O10
HY-N0637	552-58-9	Eriodictyol	Huazhongilexone	C15H12O6
HY-N7109	112-86-7	Erucic acid		C22H42O2
HY-N0632	65497-07-6	Esculentoside A		C42H66O16
HY-N2205	66656-92-6	Esculentoside H		C48H76O21
HY-W016409	3943-89-3	Ethyl 3,4-dihydroxybenzoate	Ethyl protocatechuate	C9H10O4
HY-N6966	102-37-4	Ethyl Caffeate		C11H12O4
HY-N0061	4046-02-0	Ethyl ferulate		C12H14O4
HY-N0276	77181-26-1	Flaconitine	Acetylaconitine; 3-Acetylaconitine	C36H49NO12
HY-N0029	81525-13-5	Forsythoside B		C34H44O19
HY-N0242	28808-62-0	Fraxinellone		C14H16O3
HY-N2116	111047-30-4	Ginkgolic acid C17:1		C24H38O3
HY-107738	95975-55-6	Guggulsterone	Z/E-Guggulsterone	C21H28O2
HY-N8211	94987-09-4	Gypenoside L		C42H72O14
HY-N0929	36062-05-2	Hexahydrocurcumin		C21H26O6
HY-14944	26833-87-4	Homoharringtonine	Omacetaxine mepesuccinate; HHT	C29H39NO9
HY-N1949	17680-84-1	Homoplantaginin		C22H22O11
HY-13065	20784-50-3	Isobavachalcone	Corylifolinin; Isobacachalcone	C20H20O4
HY-N0056	2450-53-5	Isochlorogenic acid A	3,5-Dicaffeoylquinic acid; 3,5-CQA	C25H24O12
HY-N1445	482-35-9	Isoquercetin	Quercetin 3-glucoside	C21H20O12
HY-N0768	21637-25-2	Isoquercitrin	Isoquercitroside	C21H20O12
HY-N0872	27975-19-5	Isosteviol	(-)-Isosteviol; iso-Steviol	C20H30O3
HY-N4187	144506-15-0	Licochalcone D		C21H22O5
HY-N0376	551-15-5	Liquiritin		C21H22O9
HY-N1505	119425-89-7	Loureirin A		C17H18O4
HY-N2375	642-38-6	L-Quebrachitol		C7H14O6
HY-N1374	31008-18-1	Magnolin		C23H28O7
HY-N0629	4373-41-5	Maslinic acid	Crategolic acid; 2α-Hydroxyoleanolic acid	C30H48O4
HY-Z0548	2150-43-8	Methyl 3,4-dihydroxybenzoate	Protocatechuic acid methyl ester; Methyl protocatechuate	C8H8O4
HY-N2010	99-24-1	Methyl gallate	Gallincin; NSC 363001	C8H8O5
HY-75342	3943-74-6	Methyl vanillate		C9H10O4
HY-N2484	73340-41-7	Methylnissolin	Astrapterocarpan	C17H16O5
HY-N2312	88930-15-8	Mogrol		C30H52O4
HY-N0633	541-91-3	Muscone		C16H30O
HY-N2232	66648-44-0	N-?Feruloyloctopamine		C18H19NO5
HY-N0119	18916-17-1	Naringin Dihydrochalcone	Naringin DC	C27H34O14
HY-N0722	906-33-2	Neochlorogenic acid	trans-5-O-Caffeoylquinic acid	C16H18O9
HY-N7063	106-25-2	Nerol		C10H18O
HY-N7137	6533-00-2	Norgestrel		C21H28O2
HY-N2098	477-85-0	Obtusifolin		C16H12O5
HY-N0894	36062-07-4	Octahydrocurcumin	Hexahydrobisdemethoxycurcumin	C21H28O6
HY-N0515	945619-74-9	Ophiopogonin D		C44H70O16
HY-N1435	114482-86-9	Oroxin B		C27H30O15
HY-N0427	6873-13-8	Phellodendrine		C20H24NO4
HY-N0407	27409-30-9	Picroside I	6'-Cinnamoylcatalpol	C24H28O11
HY-N0408	39012-20-9	Picroside II		C23H28O13
HY-N0575	480-39-7	Pinocembrin	(+)-Pinocoembrin; Dihydrochrysin; Galangin flavanone	C15H12O4
HY-N6065	73069-27-9	Praeruptorin A		C21H22O7
HY-N0796	29106-49-8	Procyanidin B2	Proanthocyanidin B2	C30H26O12
HY-N0295	139-85-5	Protocatechualdehyde	Catechaldehyde; Protocatechuic aldehyde; Rancinamycin IV	C7H6O3
HY-N0793	130-86-9	Protopine	Corydinine	C20H19NO5
HY-N0418	522-12-3	Quercitrin	Quercetin 3-rhamnoside	C21H20O11
HY-N1354	549-32-6	Reynoutrin	Quercetin-3-D-xyloside; Reinutrin	C20H18O11
HY-N0755	17306-46-6	Rhoifolin		C27H30O14
HY-N0387	76-66-4	Rhynchophylline		C22H28N2O4
HY-N0073	126-19-2	Sarsasapogenin	Parigenin; Sarsagenin	C27H44O3
HY-N0703	51938-32-0	Schaftoside		C26H28O14
HY-N0692	58546-54-6	Schisandrol B	Gomisin-A; TJN-101; Wuweizi alcohol-B	C23H28O7
HY-N0694	58546-56-8	Schisantherin A	Gomisin-C; Schizantherin-A; Wuweizi ester-A	C30H32O9
HY-N2119	521-34-6	Sciadopitysin		C33H24O10
HY-N0751	27740-01-8	Scutellarin		C21H18O12
HY-W009732	530-59-6	Sinapinic acid	Sinapic acid	C11H12O5
HY-15122A	6080-33-7	Sinomenine hydrochloride	Cucoline hydrochloride	C19H24ClNO4
HY-N0103	6483-15-4	Sophocarpine		C15H22N2O
HY-N0103A	145572-44-7	Sophocarpine (monohydrate)		C15H24N2O2
HY-N0665	39011-92-2	Specnuezhenide	(8E)-Nuezhenide	C31H42O17
HY-N0298	471-87-4	Stachydrine		C7H13NO2
HY-N0738	4136-37-2	Stachydrine hydrochloride		C7H14ClNO2
HY-N1196	581-31-7	Suberosin		C15H16O3
HY-N0802	2469-34-3	Tenuigenin	Senegenin	C30H45ClO6
HY-N0474	501-94-0	Tyrosol		C8H10O2
HY-N0708	121-34-6	Vanillic acid		C8H8O4
HY-30152	2009-24-7	Xanthotoxol	8-Hydroxypsoralen	C11H6O4
HY-N0919	500-62-9	Yangonin		C15H14O4
HY-14621	122-48-5	Zingerone	Vanillylacetone; Gingerone	C11H14O3
HY-N0332	35286-59-0	Ziyuglycoside II		C35H56O8
HY-N0728	463-40-1	α-Linolenic acid		C18H30O2
HY-121618	546-80-5	α-Thujone		C10H16O
